# Supplementary material for: Monitoring Treadmill Physical Exercise and Recovery in Elite Water Polo Players with Local Muscle Oxygen Saturation Measurements—Regional and Sex Differences
Source: J Funct Morphol Kinesiol. 2025 Nov 28;10(4):464. doi: 10.3390/jfmk10040464 (PMC12733570; doi:10.3390/jfmk10040464)
Supplement: Supplementary file 1 [file jfmk-10-00464-s001.zip]

Archive with 1 entries (1 files):
- jfmk-3934562-supplementary.xlsx
