# Supplementary material for: Monitoring Treadmill Physical Exercise and Recovery in Elite Water Polo Players with Local Muscle Oxygen Saturation Measurements—Regional and Sex Differences
Source: J Funct Morphol Kinesiol. 2025 Nov 28;10(4):464. doi: 10.3390/jfmk10040464 (PMC12733570; doi:10.3390/jfmk10040464)
Supplement: Supplementary file 1 [file jfmk-10-00464-s001.zip › jfmk-3934562-supplementary.xlsx]

## Sheet: Sheet1
ID	Sex (1- male. 2-female)	Training (h/w)	Age (y)	Left VL				Right VL				Left Deltoid				Averaged lower limbs
				Resting	anaerobic threshold	Maximal intensity	Cool-down	Resting	anaerobic threshold	Maximal intensity	Cool-down	Resting	anaerobic threshold	Maximal intensity	Cool-down	Resting	anaerobic threshold	Maximal intensity	Cool-down
1	1	15	18.7452	45	37	31	69.6	82	58	44	81.8	89	66	51.8	86	63.5	47.5	37.5	75.7
2	2	18.75	17.0274	50	39.8	36	55.8	55	40	36.6	50.4	89	76.2	63.2	75	52.5	39.9	36.3	53.1
3	2	24	17.274	65	44	35	83	69.4	58	46.2	88	83	68.4	50	83	67.2	51	40.6	85.5
4	2	16.5	16.9616	67.8	26	16	78	81	36.4	21	92	87.8	55	31	74.2	74.4	31.2	18.5	85
5	2	35	17.5918	66	62	50.4	83	61	55.4	44	79	83	60.4	51.2	80	63.5	58.7	47.2	81
6	2	23.38	17.9178	83	41.6	33.8	58.2	66.6	27.8	25	89	78.2	31.4	28	86.2	74.8	34.7	29.4	73.6
7	2	15	18.3041	60.4	44	32	69.8	77.4	53.2	42.8	82	92	80.6	43.4	83.4	68.9	48.6	37.4	75.9
8	2	12.5	14.7589	68	52.6	45.4	86	80	58.4	42.4	92.4	90	62.4	52.2	83.4	74	55.5	43.9	89.2
9	2	12.75	18.0877	61	31	25	71.8	70.2	62	56.8	92	86	75	68.8	89	65.6	46.5	40.9	81.9
10	2	14	13.9425	50	46	28	79.4	58	43.8	25	77.4	94	90.2	52	87.6	54	44.9	26.5	78.4
11	1	12.5	16.8082	56.4	13.4	5.2	79.4	54		12	73.6	62.8	43	29.2	67	55.2	13.4	8.6	76.5
12	1	14.63	16.8932	64.8	13	14	54	71.8	15.2	12.2	68.8	77.6	42.6	25.8	53	68.3	14.1	13.1	61.4
13	1	12.5	16.4959	79	74.4	57.4	80.4	59	45.6	36.8	77	61.2	49.8	35	79	69	60	47.1	78.7
14	1	27.5	16.8849	71.4	64.8	54.2	75.8	72.6	62	44.6	86	69.6	57.6	38.8	79.2	72	63.4	49.4	80.9
15	1	18	16.5699	69	30.8	23.6	53.6	58.4	54.2	17.2	57.8	82	54.6	18.4	52.4	63.7	42.5	20.4	55.7
16	1	18	16.8055	54	8.6	7.4	65	58.8	18.6	0.4	59.4	68.2	40.6	41	63.8	56.4	13.6	3.9	62.2
17	1	14	16.3233	66	18.8	14	58	78	11	8.4	70					72	14.9	11.2	64
18	1	14	16.3233	65.6	29	19	61	69.2	30	21.6	68.4	68.4	45	29	54.2	67.4	29.5	20.3	64.7
19	1	18	16.8329	81.6	55.4	36.2	73.2	83.4	42.4	29.8	72	92	82.8	71.8	85	82.5	48.9	33	72.6
20	1	17.5	14.7699	65.4	30.6	17	73	71.8	37	20.6	84.6	80	52.4	30.2	69.8	68.6	33.8	18.8	78.8
21	1	15	18.8685	43	2.2	1.2	52.4	48.8	7	3.4	48.6	63	68.8	59.8	76.8	45.9	4.6	2.3	50.5
22	1	14	14.7808	56.8	40	27.8	72.4	56	37	34	60	80.6	59	45.8	81	56.4	38.5	30.9	66.2
23	2	19.5	18.6164	74	60.2	50.4	86	76	62	48.6	87	86	75	71	89	75	61.1	49.5	86.5
24	1	17.5	18.8877	60.6	20.4	3.2	43.6	72.8	42.2	13.6	77.8	73	45.2	8.6	61.6	66.7	31.3	8.4	60.7
25	2	12	18.5068	65	54.4	31	85.6	64	66	40	90	95	73.8	58	94	64.5	60.2	35.5	87.8
26	1	27.5	18.8767	62	10.2	9	60.6	71	19.2	15.6	67.2	84	42.2	24.4	73.4	66.5	14.7	12.3	63.9
27	1	16	18.4795	89.6	71.2	54.2	90.4	74.6	65.2	55	82	92.6	92.2	83.4	97	82.1	68.2	54.6	86.2
28	1	15	18.8603	76		11	67.4	69	20.2	15	62.4	80	54	39.2	71	72.5	20.2	13	64.9
29	1	15	14.3753	58.6	31.4	10.4	53	56.4	45.8	16	53	86	67.6	41.2	73.2	57.5	38.6	13.2	53
30	1	21	19.7288	65	41	34.8	73.8	74	44.6	38.2	80					69.5	42.8	36.5	76.9
31	1	15	16.0685	78	77.6	60	85.2	80	83	63.6	88	85.2	79	59	84	79	80.3	61.8	86.6
32	1	18	16.0521	67	21.6	9	48.2	74.2	23.4	11.2	74	81	41.4	25	48.2	70.6	22.5	10.1	61.1
33	1	15	15.9233	51.8	59	52.2	77.4	49.4	43.2	34.2	74.8	66	49.8	42.8	52.6	50.6	51.1	43.2	76.1
34	1	22.5	16.2493	68.6	32	22	66.4	77.6	16	8.6	59.2	77	53	41	64.4	73.1	24	15.3	62.8
35	1	21	16.1562	63.6	26.4	9.2	54	73	54.4	20.6	56	92	81.8	41	84	68.3	40.4	14.9	55
36	1	18	16.0822	60	36.4	22	61.2	58	38.4	32.4	58.6	81.2	48.2	36	51.6	59	37.4	27.2	59.9
37	1	15	15.8137	75.2	44.2	31	80.8	83	48.6	39.4	83	82	67	51	72.6	79.1	46.4	35.2	81.9
38	1	15	15.7671	78	27.4	17.4	71	77.8	31.4	22.4	77.6	78.4	43	43.4	75.4	77.9	29.4	19.9	74.3
39	1	12.5	15.9315	61.4	38	15.4	67.4	75.6	44.2	17	76.8	92	83.4	38.2	80	68.5	41.1	16.2	72.1
40	2	21	18.1808	51.2	49.2	38.4	64.6	56	76.2	51.2	79	92	90	77.2	91.4	53.6	62.7	44.8	71.8
41	2	25	26.0575	74.6	54	35	69	75	60.6	35	75	82	77.6	59	82.6	74.8	57.3	35	72
42	2	24	30.4712	52.8	49	32.4	63	46	57.4	40.6	80	78	78	63	81.8	49.4	53.2	36.5	71.5
43	2	22.5	25.7781	50	36.8	27	76	57.6	25	18.6	78.6	92	71	49	92	53.8	30.9	22.8	77.3
44	2	30	22.7918	65.2	68.4	63	87.2	73.2	50.4	43	82.8	74	28.4	0.6	72.4	69.2	59.4	53	85
45	2	10	15.6329	61	35.6	25	75	77.6	43.8	32	87	80	50.6	32.2	88	69.3	39.7	28.5	81
46	2	13.75	15.8712	72	62.8	41.2	81.2	77.8	57.6	42.4	82	91	86	62.8	84	74.9	60.2	41.8	81.6
47	2	15	16.189	84.8	78.4	48	78.2	82.4	89.6	64.8	89	92	86.8	53.6	92.2	83.6	84	56.4	83.6
48	2	17.5	16.2959	74.8	72.8	36	86	80.8	83.8	39.6	90	94	91.6	84	92.8	77.8	78.3	37.8	88
49	2	26.25	21.6274	42.8	24.8	19.2	60	99	37.2	21	84	94	92.2	93.4	93	70.9	31	20.1	72
50	2	26.25	22.1534	63.8	26.8	23.8	72	69.4	42.8	38	83	85	70	63.4	91	66.6	34.8	30.9	77.5
51	2	20	20.6493	77	86	66	90	83	90	72.8	93	85.6	82	53.6	81.6	80	88	69.4	91.5
52	1	24.75	24.0548	60.6	32.4	22.6	68.6	59.8	26.4	10.4	61	83	64.4	38	75.2	60.2	29.4	16.5	64.8
53	1	20.25	32.3123	66	60	36.4	73	77	74.6	39.8	81.6	80	67.8	34.4	78.8	71.5	67.3	38.1	77.3
54	1	19.13	30.1973	62	54.8	43	69	64.6	32	24.2	60.4	86	73.2	63.4	68	63.3	43.4	33.6	64.7
55	1	21	24.2411	67	24.4	7		70.2	14	5.6	67.8	84	72	50	78	68.6	19.2	6.3	67.8
56	1	20	25.1068	72.8	13.6	8.2	50	74	12.6	8.2	60.4	88	70.6	51	83	73.4	13.1	8.2	55.2
57	1	28.5	20.7945	63	51.6	19.8		77.6	78.4	42.8		78	76	37	73	70.3	65	31.3	#DIV/0!
58	1	22.5	28.2247	36	37.8	23.8	74.2	47.4	55.2	40.4	80	92	84.4	85.6	91	41.7	46.5	32.1	77.1
59	1	22.5	25.337	62.6	64	47	78	67.6	72.8	48.4	78	71	70.8	58.8	79	65.1	68.4	47.7	78
60	1	16	30.3726	73.6	62.8	51		69.6	66.8	44	73.2	82.4	71.6	65.6	73.8	71.6	64.8	47.5	73.2
61	1	22.5	19.5041	51.2	25.2	20.8	53.4	46.4	61.8	23.4	66.4	74	57.8	50.2	73.2	48.8	43.5	22.1	59.9
62	1	21.875	19.4575	67	67	45	91	88.2	52.6	42	89	98	96	95.2	98	77.6	59.8	43.5	90
63	1	20	18.3918	55.2	34.2	23	72	61.6	29.6	9.6	67.2	66.8	56.4	48.2	68	58.4	31.9	16.3	69.6
64	1	30	18.2027	71	34.2	21.2		72	31.6	13	62	77.8	48.8			71.5	32.9	17.1	62
65	1	16	17.5507	72	64	50	59	78.8	55	55	84.8	88	89	76	89.8	75.4	59.5	52.5	71.9
66	1	15	16.5452	62.6	47.2	25.6	75	58	38.8	26.2	71	64	39	21.2	64	60.3	43	25.9	73
67	1	20.25	19.0411	71	59.2	33	78	73	74.4	38.8	81.2	84	76	63.2	82	72	66.8	35.9	79.6
68	1	20	19.463	65	45.2	16	64.8	62.2	36.8	3.4	59.8	75.6	52.6	17	57.4	63.6	41	9.7	62.3
69	1	24	19.5479	78.6	38.4	24.8	75	77.8	23.8	16.6	86	91	86	81.4	88.2	78.2	31.1	20.7	80.5
70	1	19.25	18.1233	71	45	30.6	75	56	26	12.4	65	76.8	84.6	78	88.8	63.5	35.5	21.5	70
71	1	24	16.874	54	31	12.8	74.2	60.6	31.4	12.2	84	74	56	30.6	71.2	57.3	31.2	12.5	79.1
72	1	17.5	17.7425	73.4	40.4	27.4	64	74	35	25.6	77.2					73.7	37.7	26.5	70.6
73	1	16	17.6712	53.2	16.8	4.8	45	54	25.6	8.4	45.6	74	42	18.4	54.6	53.6	21.2	6.6	45.3
74	1	20	18.1178	57.8	22.8	5.6	55.2	65.2	29	19.6	53.4	66	46.4	44.4	61	61.5	25.9	12.6	54.3
75	1	17.5	17.7041	47	29	16.6		54.8	39.6	23.8	45					50.9	34.3	20.2	45
76	1	20	24.589	65.6	35.6	26.6	84	61	29.6	10	78	85	64.2	47.2	76	63.3	32.6	18.3	81
77	1	16.25	18.4466	55	20.4	12.6	64.4	60	14.8	5.6	65.2	70	51	42	58.4	57.5	17.6	9.1	64.8
78	1	17.5	16.7726	78	22.2	21.2	72	73.8	18	12.6	64.6	82	35.4	23.8	62.8	75.9	20.1	16.9	68.3
79	1	20	17.926	67.6	28.8	10.4	59	64	19.2	11.4	59.2	78	48.8	24	47.8	65.8	24	10.9	59.1
80	1	15	16.6658	71.6	31.4	28	66.4	72	33.2	25.6	67.8	77	56.4	41.4	68	71.8	32.3	26.8	67.1
81	1	16.5	16.5973	73	71	50	90	80	67.6	32.6	85	79.6	51	55.6	66.4	76.5	69.3	41.3	87.5
82	2	21	19.2795	80	53.4	36.6	75	80	56.6	34	70	85	53.2	29.6	71	80	55	35.3	72.5
83	2	15	16.0986	63	31.6	22	61.4	67.8	33.2	21		88	58.2	40.2	77.8	65.4	32.4	21.5	61.4
84	2	15	16.0986	53.4	29.2	19.2	55.4	71.6	31.4	16.4	43	81	57.8	36	78	62.5	30.3	17.8	49.2
85	1	28	14.5973	65	44.6	40.4	70.6	69.8	46	44	74	75	54.4	36.8	72.2	67.4	45.3	42.2	72.3
86	2	17.5	16.0575	71	40.8	31.2	90	70	47.2	35.2	94.2	94.8	91	87	94	70.5	44	33.2	92.1
87	1	15	14.7726	75	23.2	9	70.4	80	30	12	79.4	81	72.4	57.6	80.6	77.5	26.6	10.5	74.9
88	1	13.5	14.3836	72.2	62.6	29.8	67.4	68.2	64	28.4	74.2	68	46	31.4	56.8	70.2	63.3	29.1	70.8
89	1	15	14.3945	59.2	16.8	16	56	59	21.6	14.2	53.6	78	43.4	45	63.8	59.1	19.2	15.1	54.8
90	2	10	15.4274	41.8	34	27	76	40	28.6	23.8	78	84	59	34	70	40.9	31.3	25.4	77
91	1	15	14.5014	64.8	40.6	27.2	76	71.6	32.6	18.4	75.8	82.2	64.8	38.4	78	68.2	36.6	22.8	75.9
92	2	27	18.2521	74.8	60.6	37	79.8	79.6	55.6	34	83.2	93	86	73	90	77.2	58.1	35.5	81.5
93	2	14	18.0822	44	32	29	53	52	27	27	46	78	46.2	52.6	86	48	29.5	28	49.5
94	2	19.25	14.3726	82	45	25.2	83.6	81	38.2	24	91					81.5	41.6	24.6	87.3
95	2	10	13.3973	51.6	29.6	23.2	64.4	53.6	33.8	28	65	83	44.2	30	63.2	52.6	31.7	25.6	64.7
96	2	16.5	14.6959	40	26	21.8	66.2	40	25	20.8	82	92	82.6	77.4	92	40	25.5	21.3	74.1
97	2	19.5	14.4795	58	39	33	66	60.8	40	33	76					59.4	39.5	33	71
98	2	17.5	14.7041	71	41.8	39	66.6	83	51.6	43.6	65	90	65.6	63.2	91	77	46.7	41.3	65.8
99	2	17.5	14.6055	63.6	48.2	39.6	76.8	60	39	37.8	79.6	77	52.4	49.4	68.2	61.8	43.6	38.7	78.2
100	2	15	14.1808	52	39	37	77	61.8	40.6	37.8	89	92	78.4	79	92	56.9	39.8	37.4	83
